# Supplementary material for: Transcriptomic Changes Following Partial Depletion of CENP-E in Normal Human Fibroblasts
Source: Genes (Basel). 2021 Aug 26;12(9):1322. doi: 10.3390/genes12091322 (PMC8466516; doi:10.3390/genes12091322)
Supplement: Supplementary file 1 [file genes-12-01322-s001.zip]

Archive with 8 entries (8 files):
- Supplementary Figure S1.jpg
- Supplementary Table S1 GO 72h.xlsx
- Supplementary Table S2 GO 2w.xlsx
- Supplementary Table S3 BP 72h.xlsx
- Supplementary Table S4 BP 2w.xlsx
- Supplementary Table S5 Xenobiotic 72h.xlsx
- Supplementary Table S6 Xenobiotic 2w.xlsx
- Supplementary Table S7 Fold Changes.xlsx
