# Supplementary material for: Transcriptomic Changes Following Partial Depletion of CENP-E in Normal Human Fibroblasts
Source: Genes (Basel). 2021 Aug 26;12(9):1322. doi: 10.3390/genes12091322 (PMC8466516; doi:10.3390/genes12091322)
Supplement: Supplementary file 1 [file genes-12-01322-s001.zip › Supplementary Table S1 GO 72h.xlsx]

## Sheet: GO 72h
Table S1: Gene ontology (GO) terms (Cellular component, Molecular function and Biological processes) enriched in IMR90 siCENP-E 72 hours samples (p-value<0,05)
Cellular component	No. of genes in the dataset	Fold enrichment	P-value
Spindle microtubule	5	11.0842	7.27861e-05	POLB; CDK1; KIF11; BIRC5; SKA1;
Microtubule	10	4.12164	0.000166934	POLB; CENPE; CDK1; KIF20A; KIF11; BIRC5; KIF23; DLGAP5; SKA1; MID1;
Nucleoplasm	20	2.36728	0.000357836	POLB; DSCC1; USP28; CDK2; CDK1; KIF20A; TBP; POLR2A; KIF23; CCNA2; ITGB3BP; HMGB1; WDHD1; CDT1; PRKAG2; CDKN2A; MDM2; L3MBTL1; TERT; BRCA2;
Endoplasmic reticulum	37	1.78076	0.000495095	EMID1; KCNK6; TFPI2; EXTL1; TXNDC16; STAMBPL1; SGPP1; LPCAT4; PTGS1; HLA-DMA; ASPH; GOLT1B; CCNA2; TMEM50B; CFH; ERP44; NDFIP2; MGST2; PLP2; PRKCD; PAWR; CTSA; FN1; EBP; CES2; PLCD4; USP33; PICK1; HMGCR; SCD; DNASE1; MAMDC2; SYT2; VASH1; PHKA1; SV2A; SRGAP2;
Basolateral membrane	3	17.746	0.000510814	CTNNB1; ATP2B4; PICK1;
Cytoplasm	135	1.26174	0.000852137	IL1B; AR; DLK1; POLB; RASIP1; GPX7; ARHGEF3; PLA2G4A; MOCS3; CHEK2; ARHGAP29; KCNAB3; NUP93; EPB41L4B; CDK2; PLK4; CDK1; GAS2L3; STAMBPL1; CSNK1A1L; SGPP1; KIF11; NEK1; HSF2; MAZ; STAT1; AKR1C1; PTGS1; SELENBP1; BIRC5; ASPH; GCLM; ARL6IP1; KIF23; HMMR; ERI1; CCNA2; DLGAP5; CTNND1; PBK; CDS2; MAD2L1; RAD50; CDCA3; ITGB3BP; DHFR; MYL3; GRK5; FKBP4; PCP2; HMGB1; KRTAP4-1; WDHD1; HIST2H2BE; PLEKHA5; …
APC-Axin-1-beta-catenin complex	2	35.4722	0.001047	CTNNB1; APC;
Extracellular	52	1.51384	0.00165466	IL1B; AR; COL4A6; DLK1; ADAMTS9; EMID1; LEPR; TFPI2; RNLS; PLG; ADAM23; NPPB; COL4A1; GGH; COL5A2; KIF23; FBLN5; ERI1; WFDC1; DLGAP5; MYL3; LUM; PTPRJ; CFH; HMGB1; IGFBP4; SDF2; TPM3; LOX; FAS; EGFR; INHBA; CTSA; KIT; FN1; SOD3; FKBP5; HMGCR; MMP11; FUT1; ANGPTL6; DNASE1; GNAQ; IL23A; AGT; IL17B; BRCA2; PLA2G2D; TNNC2; SCUBE2; FOLR3; KIF13A;
Extracellular space	17	2.23651	0.00179267	IL1B; DLK1; PLG; NPPB; FBLN5; WFDC1; LUM; CFH; HMGB1; SDF2; EGFR; KIT; FN1; SOD3; GNL1; AGT; VASH1;
Telomerase holoenzyme complex	2	17.7656	0.00504199	TEP1; TERT;
Axin-APC-beta-catenin-GSK3B complex	2	17.7656	0.00504199	CTNNB1; APC;
Midbody	3	8.41092	0.00512457	CDK1; BIRC5; KIF23;
Chromosome, centromeric region	3	8.41092	0.00512457	DSCC1; CENPE; BIRC5;
Centriole	3	7.26449	0.00781219	PLK4; BIRC5; CEP97;
Endocytic vesicle membrane	3	7.26449	0.00781219	MDM2; PICK1; SYT2;
Cytoplasmic microtubule	2	13.3298	0.00917986	BIRC5; MID1;
Lateral plasma membrane	2	13.3298	0.00917986	CTNNB1; APC;
Outer kinetochore of condensed chromosome	2	13.3298	0.00917986	CENPE; SKA1;
Nucleosome	4	4.84007	0.00926826	HIST1H2AC; HIST1H2BE; HIST1H2BL; HIST2H2BE;
Molecular function	No. of genes in the dataset	Fold enrichment	P-value
Metallopeptidase activity	7	3.68649	0.00299362	ADAMTS9; ADAM23; MIPEP; ECE2; ADAM8; CPA4; MMP11;
Neurotransmitter transporter activity	2	21.3117	0.00340362	SYT12; SV2A;
Phospholipase activity	4	4.73254	0.0100248	PLA2G4A; PLCD4; PLCB1; PLA2G2D;
Protein serine/threonine kinase activity	12	2.11944	0.0120633	CHEK2; PLK4; CDK1; CSNK1A1L; NEK1; PBK; GRK5; PRKAG2; PRKCD; SGK3; CAMK1D; STK33;
RNA-directed DNA polymerase activity	1	53.1201	0.0188248	TERT;
Nucleotide-sugar transporter activity	1	53.1201	0.0188248	SLC35E2;
GTPase activator activity	7	2.58574	0.0193925	ARHGAP29; RGS9; TBC1D3F; ARHGAP22; GIT1; RIN3; SRGAP2;
Ion channel activity	4	3.22696	0.0357532	TRPC6; PLP2; SLC24A1; KCNMA1;
Extracellular matrix structural constituent	7	2.24307	0.037964	COL4A6; EMID1; COL4A1; COL5A2; FBLN5; LUM; FN1;
Biological process	No. of genes in the dataset	Fold enrichment	P-value
Nucleotide-sugar transport	1	53.1201	0.0188248	SLC35E2;
Blood vessel development	1	53.1201	0.0188248	ANGPTL6;
Lipid metabolism	3	4.84373	0.0237842	PPAP2C; B4GALT4; PTGS1;
Regulation of blood pressure	1	17.8244	0.0554206	RNLS;
Wound healing	1	17.8244	0.0554206	ANGPTL6;
Cell communication	81	1.15897	0.0788235	AR; DLK1; RASIP1; RIT1; GKAP1; ARHGEF3; LEPR; PPAP2C; CHEK2; NPPB; ARHGAP29; PLK4; CDK1; STAMBPL1; CSNK1A1L; SGPP1; NEK1; TNFRSF21; BIRC5; CDC42SE2; GOLT1B; HMMR; CCNA2; WFDC1; DLGAP5; CTNND1; PBK; MAD2L1; GRK5; PCP2; PTPRJ; PLEKHA5; IGFBP4; CTNNB1; FAS; DGKE; EGFR; INHBA; PRKCD; RGS9; VANGL1; TRAF3; CDKN2A; TBC1D3F; KIT; PTPN13; CAPSL; PLAA; ARL4C; ARHGAP22; PLCD4; PCDHB9; SYT11; PICK1; DGKI; SH…
Signal transduction	85	1.14787	0.0863404	AR; DLK1; RASIP1; RIT1; GKAP1; ARHGEF3; LEPR; PPAP2C; CHEK2; NPPB; ARHGAP29; PLK4; CDK1; STAMBPL1; CSNK1A1L; SGPP1; NEK1; TNFRSF21; BIRC5; CDC42SE2; GOLT1B; GPR137; HMMR; CCNA2; WFDC1; DLGAP5; CTNND1; PBK; MAD2L1; GRK5; PCP2; PTPRJ; PLEKHA5; IGFBP4; CTNNB1; FAS; DGKE; EGFR; INHBA; PRKCD; RGS9; VANGL1; TRAF3; CDKN2A; SGK3; TBC1D3F; KIT; PTPN13; CAPSL; PLAA; ARL4C; ARHGAP22; PLCD4; PLCB1; PCDHB9; S…
Regulation of cell cycle	3	2.80462	0.0921851	CHEK2; SKP2; DLGAP5;
Organogenesis	1	5.95464	0.157241	ZNF292;
Calcium-mediated signaling	1	5.95464	0.157241	CAMK1D;
Energy pathways	36	1.17137	0.181141	GPX7; PLA2G4A; MOCS3; SMPDL3A; EXTL1; CCDC126; LPCAT4; B4GALT4; AKR1C1; GGH; HS6ST1; GCLM; COQ7; PPP1R3B; CDS2; FKBP4; PRKAG2; MGST2; LOX; CYP20A1; PHYHD1; SOD3; EBP; FDPS; CHST2; HHAT; FKBP5; CA12; HMGCR; SCD; FUT1; HAS2; MTHFD2L; TKTL1; PLA2G2D; PHKA1;
Metabolism	37	1.16813	0.181488	GPX7; PLA2G4A; MOCS3; SMPDL3A; EXTL1; CCDC126; LPCAT4; B4GALT4; AKR1C1; GGH; HS6ST1; GCLM; COQ7; PPP1R3B; CDS2; FKBP4; PRKAG2; MGST2; LOX; CYP20A1; PHYHD1; SOD3; EBP; CES2; FDPS; CHST2; HHAT; FKBP5; CA12; HMGCR; SCD; FUT1; HAS2; MTHFD2L; TKTL1; PLA2G2D; PHKA1;
Cell development	1	4.12385	0.218963	XRRA1;
Protein metabolism	29	1.16478	0.221718	ADAMTS9; TFPI2; USP28; ASPHD2; PLG; ADAM23; RNF166; SENP5; HSF2; SELENBP1; ASPH; FBXO8; ERP44; MIPEP; ECE2; CTSA; MID1; MDM2; ADAM8; UBL3; RNF122; CPA4; BTBD9; USP33; DTX3L; MMP11; RPL23; RHBDL2; SNCA;
Cell growth and/or maintenance	25	1.18091	0.222018	COL4A6; EMID1; EPB41L4B; GAS2L3; KIF20A; KIF11; COL4A1; COL5A2; AKAP2; KIF23; FBLN5; MYL3; LUM; KRTAP4-1; TPM3; FN1; ING5; MAP1B; SOX5; RMND5A; PLEKHH2; SYNE2; VASH1; SCUBE2; KIF13A;
Regulation of nucleobase, nucleoside, nucleotide and nucleic acid metabolism	57	1.07085	0.307922	POLB; DSCC1; CENPE; CREM; CDK2; IER5; MYBL2; SNRNP40; ZNF624; MAZ; STAT1; HIST1H2AC; TBP; POLR2A; HIST1H2BE; ZNF544; HIST1H2BL; ERI1; RAD50; ITGB3BP; DHFR; FOXB1; RBPMS; HMGB1; WDHD1; HIST2H2BE; PBX1; LSM2; CDT1; ZNF93; CPSF2; BPTF; PAWR; HOXB3; SOX11; BACH1; MID1; FOSL1; E2F7; THRA; RUNX1; BTBD9; SEC14L2; L3MBTL1; TCF7; ZNF764; SPDEF; DNASE1; TEP1; TERT; BRCA2; ASH1L; RPA4; BDP1; PYGO1; POU2F2; …
Cell motility	1	2.68122	0.316326	CCDC144A;
Regulation of gene expression, epigenetic	2	1.6175	0.353613	CREM; FOXP1;
Regulation of cell proliferation	1	2.33165	0.354254	LAPTM4B;
Cell differentiation	1	1.84941	0.423931	XRRA1;
Transport	24	1.04971	0.433709	SLC1A7; KCNK6; TRPC6; SLC38A4; KCNAB3; NUP93; SLC4A4; ARL6IP1; ALG10B; NDFIP2; PLP2; SLC9A8; SLC9A9; SLC30A4; SLC24A1; CACNB1; ATP2B4; VPS4B; SLCO3A1; CATSPER2; KCNMA1; AHNAK2; SCN4B; P2RX7;
Anti-apoptosis	1	1.67608	0.455904	FAS;
