# Supplementary material for: Transcriptomic Changes Following Partial Depletion of CENP-E in Normal Human Fibroblasts
Source: Genes (Basel). 2021 Aug 26;12(9):1322. doi: 10.3390/genes12091322 (PMC8466516; doi:10.3390/genes12091322)
Supplement: Supplementary file 1 [file genes-12-01322-s001.zip › Supplementary Table S2 GO 2w.xlsx]

## Sheet: GO 2w
Table S2 Gene ontology (GO) terms (Cellular component, Molecular function and Biological processes) enriched in IMR90 siCENP-E 2 weeks samples (p-value<0,05)
Cellular component	No. of genes in the dataset	Fold enrichment	P-value
Extracellular	29	2.09353	9.77953e-05	AGT; EGR1; PCSK1N; KRT18; GLIPR1; TGFB1; RBP1; FGF1; SECTM1; BDNF; MGAT5; FGF7; RELN; KIT; COL3A1; ZNF395; C5; ADM; SIRPA; CCL2; FBN2; CKAP2; IL11; TFPI2; HBG1; WNT16; MATN3; TNNC2; SVEP1;
Extracellular space	11	3.58915	0.000266337	AGT; PCSK1N; TGFB1; SECTM1; SERPINB1; KIT; COL3A1; C5; ADM; CCL2; WNT16;
Soluble fraction	6	4.39719	0.00254623	AGT; PCSK1N; SPHK1; ADM; PDE4B; PDE4D;
Transcription elongation factor complex	2	24.0439	0.00301044	ELL2; ELP2;
Insoluble fraction	2	20.3477	0.00422707	PDE4B; PDE4D;
SCF ubiquitin ligase complex	2	17.6365	0.00563399	SKP2; CCNF;
Collagen type III	1	131.703	0.0075923	COL3A1;
Outer membrane	1	66.1793	0.0151274	SLC24A1;
Proteinaceous extracellular matrix	3	5.66244	0.0162035	FBN2; TFPI2; MATN3;
Nucleoplasm	8	2.34949	0.0214558	DUSP6; HIST1H4L; HIST1H4B; MYC; TOP1; PRIM1; CDK2; IVNS1ABP;
Vesicular fraction	1	44.1928	0.0226056	STEAP2;
Nucleolus	16	1.67745	0.0292621	FOS; WWTR1; TSPYL1; HIST1H4L; KRT18; HIST1H4B; IGF2BP1; KDM4A; MYC; BAZ2A; IFIT1; TOP1; GTF2I; CDK2; RPL23; BZRAP1;
Basal part of cell	1	33.1722	0.0300274	DOCK7;
Exosomes	23	1.48335	0.0349796	AGT; ZG16B; UACA; HIST1H4L; RPS26; MPP5; KRT18; HIST1H4B; TGFB1; HLA-DPB1; PEX1; SECTM1; SERPINB1; OXSR1; TTC17; RELN; ADH5; CAPS; C5; SIRPA; NRF1; SLC4A4; RPL23;
CRD-mediated mRNA stability complex	1	26.551	0.0373933	IGF2BP1;
AP-1 adaptor complex	1	26.551	0.0373933	LDLRAP1;
Keratin filament	1	26.551	0.0373933	KRT18;
Nucleosome	2	6.01508	0.0440049	HIST1H4L; HIST1H4B;
AP-2 adaptor complex	1	22.1332	0.0447036	LDLRAP1;
Adherens junction	1	22.1332	0.0447036	PPAP2B;
Trans-Golgi network transport vesicle	1	22.1332	0.0447036	STEAP2;
Cytoplasm	53	1.22829	0.0463442	AGT; WWTR1; DUSP6; TSPYL1; CRKL; UACA; HIST1H4L; RPS26; MPP5; KRT18; HIST1H4B; TGFB1; RBP1; MAFB; IGF2BP1; KCTD11; KDM4A; FGF1; PEX1; IFIT1; USP14; TOP1; SERPINB1; OXSR1; MAP4K3; GTF2I; ZBTB25; MYO9B; ADH5; CAPS; SPHK1; ZNF395; AKAP12; CDK2; ISCA1; TWF1; ADM; MAPKBP1; CRLF3; IVNS1ABP; FAM107B; PGM2L1; PAN2; PDE4B; LDLRAP1; CKAP2; HBG1; WNT16; SRGAP2; RPL23; BZRAP1; SVEP1; PDE4D;
Molecular function	No. of genes in the dataset	Fold enrichment	P-value
Phosphoric diester hydrolase activity	3	13.6652	0.00135546	PDE4B; GPCPD1; PDE4D;
Pattern recognition receptor activity	1	131.703	0.0075923	COLEC12;
Glucosyltransferase activity	1	66.1793	0.0151274	MGAT5;
MHC class I receptor activity	2	7.15276	0.0320591	HLA-DPB1; MR1;
MHC class II receptor activity	2	6.96458	0.0336748	HLA-DPB1; MR1;
Galactosyltransferase activity	2	6.96458	0.0336748	GALNT5; B4GALT4;
Protein kinase binding	1	26.551	0.0373933	CCNF;
DNA topoisomerase activity	1	22.1332	0.0447036	TOP1;
Peptide hormone	2	5.88144	0.0458275	AGT; ADM;
Biological process	No. of genes in the dataset	Fold enrichment	P-value
Carbohydrate mediated signaling	1	66.1793	0.0151274	COLEC12;
Bone remodeling	1	44.1928	0.0226056	RORA;
Hormone metabolism	1	44.1928	0.0226056	PCSK1N;
Lipid metabolism	2	8.0195	0.0259201	B4GALT4; PPAP2B;
Regulation of physiological process	1	26.551	0.0373933	ADM;
Signal transduction	39	1.30598	0.0408682	AGT; DUSP6; CRKL; RCAN2; LRRC17; MPP5; TGFB1; FGF1; PEX1; SECTM1; SASH1; BDNF; TNFRSF19; BMP2K; OXSR1; MAP4K3; FGF7; KIT; CAPS; SPHK1; RASSF8; TWF1; ELP2; DOCK7; SIRPA; STEAP2; COLEC12; TM4SF1; PDE4B; GAS1; LDLRAP1; PCDHB10; CCNF; WNT16; SRGAP2; BZRAP1; TNNC2; SVEP1; PDE4D;
