# Supplementary material for: Transcriptomic Changes Following Partial Depletion of CENP-E in Normal Human Fibroblasts
Source: Genes (Basel). 2021 Aug 26;12(9):1322. doi: 10.3390/genes12091322 (PMC8466516; doi:10.3390/genes12091322)
Supplement: Supplementary file 1 [file genes-12-01322-s001.zip › Supplementary Table S3 BP 72h.xlsx]

## Sheet: BP 72h
Table S3: TOP20 Biological Pathways enriched in IMR90 siCENP-E 72 hours samples (p-value<0,01)
Biological Pathways	No. of genes in the dataset	Fold enrichment	P-value
FOXM1 transcription factor network	8	10.1284	9.85354e-07	CHEK2; CDK2; CDK1; BIRC5; SKP2; CCNA2; CDKN2A; BRCA2;
Cell Cycle, Mitotic	20	3.353	2.68646e-06	CENPE; CDK2; PLK4; CDK1; MYBL2; KIF20A; CENPN; BIRC5; KIF23; SKP2; CENPQ; CCNA2; MAD2L1; ITGB3BP; DHFR; CDT1; SKA1; CDKN2A; AKAP9; RPA4;
Mitotic M-M/G1 phases	16	3.51412	1.5094e-05	CENPE; CDK2; PLK4; CDK1; KIF20A; CENPN; BIRC5; KIF23; SKP2; CENPQ; MAD2L1; ITGB3BP; CDT1; SKA1; AKAP9; RPA4;
ATM pathway	18	3.11616	2.28386e-05	CHEK2; CDK2; CDK1; MYBL2; SKP2; CCNA2; RAD50; DHFR; FAS; EGFR; PRKCD; CDKN2A; MDM2; E2F7; CES2; RPL23; APC; BRCA2;
Validated transcriptional targets of deltaNp63 isoforms	8	6.64727	2.5773e-05	CTNNB1; CDKN2A; MDM2; RUNX1; SEC14L2; APC; BRCA2; POU2F2;
p63 transcription factor network	10	5.06363	2.91563e-05	CTNNB1; FAS; PRKCD; CDKN2A; MDM2; RUNX1; SEC14L2; APC; BRCA2; POU2F2;
DNA Replication	16	3.25832	3.80381e-05	CENPE; CDK2; PLK4; CDK1; KIF20A; CENPN; BIRC5; KIF23; SKP2; CENPQ; MAD2L1; ITGB3BP; CDT1; SKA1; AKAP9; RPA4;
M Phase	12	4.03755	4.63406e-05	CENPE; PLK4; CDK1; KIF20A; CENPN; BIRC5; KIF23; CENPQ; MAD2L1; ITGB3BP; SKA1; AKAP9;
E2F transcription factor network	8	5.82786	6.75761e-05	CDK2; CDK1; MYBL2; CCNA2; DHFR; CDKN2A; E2F7; CES2;
Polo-like kinase signaling events in the cell cycle	9	4.39053	0.000219172	CHEK2; CENPE; PLK4; CDK1; KIF20A; BIRC5; DLGAP5; MDM2; GIT1;
Effects of PIP2 hydrolysis	4	10.6453	0.000471308	TRPC6; DGKE; PRKCD; DGKI;
p73 transcription factor network	7	4.77339	0.000663686	CDK2; CDK1; IL1RAP; CCNA2; FAS; MDM2; BRCA2;
Integrin family cell surface interactions	43	1.66158	0.000727166	AR; COL4A6; PLG; PLA2G4A; CHEK2; CREM; CDK2; CDK1; COL4A1; STAT1; TBP; COL5A2; BIRC5; SKP2; CCNA2; CTNND1; FKBP4; PTPRJ; HMGB1; FBXO8; PBX1; CTNNB1; FAS; EGFR; PRKCD; PAWR; CDKN2A; MDM2; FOSL1; FN1; RUNX1; FKBP5; TCF7; ARHGEF11; GNAQ; IL23A; AGT; TERT; RPL23; GIT1; APC; PARP14; POU2F2;
PAR1-mediated thrombin signaling events	41	1.68089	0.000776488	AR; TRPC6; PLG; PLA2G4A; CHEK2; CREM; CDK2; CDK1; STAT1; TBP; BIRC5; SKP2; CCNA2; CTNND1; FKBP4; PTPRJ; FBXO8; PBX1; CTNNB1; FAS; EGFR; PRKCD; PAWR; CDKN2A; MDM2; FOSL1; FN1; RUNX1; PLCB1; FKBP5; TCF7; ARHGEF11; GNAQ; IL23A; AGT; TERT; RPL23; GIT1; APC; PARP14; POU2F2;
Thrombin/protease-activated receptor (PAR) pathway	41	1.6796	0.000788202	AR; TRPC6; PLG; PLA2G4A; CHEK2; CREM; CDK2; CDK1; STAT1; TBP; BIRC5; SKP2; CCNA2; CTNND1; FKBP4; PTPRJ; FBXO8; PBX1; CTNNB1; FAS; EGFR; PRKCD; PAWR; CDKN2A; MDM2; FOSL1; FN1; RUNX1; PLCB1; FKBP5; TCF7; ARHGEF11; GNAQ; IL23A; AGT; TERT; RPL23; GIT1; APC; PARP14; POU2F2;
Endothelins	41	1.67058	0.000874678	AR; TRPC6; PLG; PLA2G4A; CHEK2; CREM; CDK2; CDK1; STAT1; TBP; BIRC5; SKP2; CCNA2; CTNND1; FKBP4; PTPRJ; FBXO8; PBX1; CTNNB1; FAS; EGFR; PRKCD; PAWR; CDKN2A; MDM2; FOSL1; FN1; RUNX1; PLCB1; FKBP5; TCF7; ARHGEF11; GNAQ; IL23A; AGT; TERT; RPL23; GIT1; APC; PARP14; POU2F2;
Beta1 integrin cell surface interactions	42	1.65546	0.000903142	AR; COL4A6; PLG; PLA2G4A; CHEK2; CREM; CDK2; CDK1; COL4A1; STAT1; TBP; COL5A2; BIRC5; SKP2; CCNA2; CTNND1; FKBP4; PTPRJ; FBXO8; PBX1; CTNNB1; FAS; EGFR; PRKCD; PAWR; CDKN2A; MDM2; FOSL1; FN1; RUNX1; FKBP5; TCF7; ARHGEF11; GNAQ; IL23A; AGT; TERT; RPL23; GIT1; APC; PARP14; POU2F2;
p53 pathway	11	3.09429	0.000940133	CHEK2; CDK2; SKP2; CCNA2; FAS; EGFR; PRKCD; CDKN2A; MDM2; RPL23; APC;
ATR signaling pathway	13	2.76426	0.000957413	CHEK2; CDK2; SKP2; CCNA2; RAD50; FAS; EGFR; PRKCD; CDKN2A; MDM2; RPL23; APC; BRCA2;
Phosphorylation of proteins involved in the G2/M transition by Cyclin A:Cdc2 complexes	2	35.4722	0.001047	CDK1; CCNA2;
