# Supplementary material for: Transcriptomic Changes Following Partial Depletion of CENP-E in Normal Human Fibroblasts
Source: Genes (Basel). 2021 Aug 26;12(9):1322. doi: 10.3390/genes12091322 (PMC8466516; doi:10.3390/genes12091322)
Supplement: Supplementary file 1 [file genes-12-01322-s001.zip › Supplementary Table S4 BP 2w.xlsx]

## Sheet: BP 2w
Table S4: TOP20 Biological Pathways enriched in IMR90 siCENP-E 2 weeks samples (p-value<0,01)
Biological Pathways	No. of genes in the dataset	Fold enrichment	P-value
FOXM1 transcription factor network	5	15.7066	1.59781e-05	FOS; MYC; SKP2; CDK2; GAS1;
TRAIL signaling pathway	22	2.18775	0.000423003	FOS; AGT; DUSP6; EGR1; RCAN2; KRT18; PMAIP1; TGFB1; RPS27L; IGF2BP1; MYC; FGF1; BDNF; TOP1; RORA; SKP2; SPHK1; CDK2; ADM; KDM4C; CCL2; RPL23;
Epithelial-to-mesenchymal transition	7	4.99022	0.000536591	WWTR1; GLIPR1; MAFB; AKAP12; CCL2; COLEC12; GAS1;
Signaling events mediated by PRL	3	17.2285	0.000679205	AGT; EGR1; CDK2;
Integrin family cell surface interactions	22	2.1082	0.000696195	FOS; AGT; DUSP6; EGR1; RCAN2; PMAIP1; TGFB1; RPS27L; IGF2BP1; MYC; FGF1; BDNF; COL3A1; CD47; RORA; SKP2; SPHK1; CDK2; ADM; KDM4C; CCL2; RPL23;
IGF1 pathway	21	2.14834	0.000731714	FOS; AGT; DUSP6; CRKL; EGR1; RCAN2; PMAIP1; TGFB1; RPS27L; IGF2BP1; MYC; FGF1; BDNF; RORA; SKP2; SPHK1; CDK2; ADM; KDM4C; CCL2; RPL23;
Signaling events mediated by Hepatocyte Growth Factor Receptor (c-Met)	21	2.14501	0.000746419	FOS; AGT; DUSP6; CRKL; EGR1; RCAN2; PMAIP1; TGFB1; RPS27L; IGF2BP1; MYC; FGF1; BDNF; RORA; SKP2; SPHK1; CDK2; ADM; KDM4C; CCL2; RPL23;
PDGF receptor signaling network	21	2.14501	0.000746419	FOS; AGT; DUSP6; CRKL; EGR1; RCAN2; PMAIP1; TGFB1; RPS27L; IGF2BP1; MYC; FGF1; BDNF; RORA; SKP2; SPHK1; CDK2; ADM; KDM4C; CCL2; RPL23;
IFN-gamma pathway	21	2.14004	0.000768957	FOS; AGT; DUSP6; CRKL; EGR1; RCAN2; PMAIP1; TGFB1; RPS27L; IGF2BP1; MYC; FGF1; BDNF; RORA; SKP2; SPHK1; CDK2; ADM; KDM4C; CCL2; RPL23;
Syndecan-1-mediated signaling events	21	2.13344	0.000799926	FOS; AGT; DUSP6; CRKL; EGR1; RCAN2; PMAIP1; TGFB1; RPS27L; IGF2BP1; MYC; FGF1; BDNF; RORA; SKP2; SPHK1; CDK2; ADM; KDM4C; CCL2; RPL23;
Plasma membrane estrogen receptor signaling	21	2.13179	0.000807835	FOS; AGT; DUSP6; CRKL; EGR1; RCAN2; PMAIP1; TGFB1; RPS27L; IGF2BP1; MYC; FGF1; BDNF; RORA; SKP2; SPHK1; CDK2; ADM; KDM4C; CCL2; RPL23;
Endothelins	21	2.12198	0.000856731	FOS; AGT; DUSP6; EGR1; RCAN2; PMAIP1; TGFB1; RPS27L; IGF2BP1; MYC; FGF1; BDNF; COL3A1; RORA; SKP2; SPHK1; CDK2; ADM; KDM4C; CCL2; RPL23;
ErbB receptor signaling network	21	2.11549	0.000890736	FOS; AGT; DUSP6; EGR1; RCAN2; PMAIP1; TGFB1; RPS27L; IGF2BP1; MYC; FGF1; BDNF; RORA; SKP2; SPHK1; CDK2; ADM; KDM4C; DOCK7; CCL2; RPL23;
Glypican pathway	21	2.07271	0.00115237	FOS; AGT; DUSP6; EGR1; RCAN2; PMAIP1; TGFB1; RPS27L; IGF2BP1; MYC; FGF1; BDNF; FGF7; RORA; SKP2; SPHK1; CDK2; ADM; KDM4C; CCL2; RPL23;
FGFR2b ligand binding and activation	2	37.7637	0.0011726	FGF1; FGF7;
FGFR2 ligand binding and activation	2	37.7637	0.0011726	FGF1; FGF7;
Proteoglycan syndecan-mediated signaling events	21	2.0619	0.00123016	FOS; AGT; DUSP6; CRKL; EGR1; RCAN2; PMAIP1; TGFB1; RPS27L; IGF2BP1; MYC; FGF1; BDNF; RORA; SKP2; SPHK1; CDK2; ADM; KDM4C; CCL2; RPL23;
Beta1 integrin cell surface interactions	21	2.05272	0.00130038	FOS; AGT; DUSP6; EGR1; RCAN2; PMAIP1; TGFB1; RPS27L; IGF2BP1; MYC; FGF1; BDNF; COL3A1; RORA; SKP2; SPHK1; CDK2; ADM; KDM4C; CCL2; RPL23;
Insulin Pathway	20	2.05087	0.00172594	FOS; AGT; DUSP6; EGR1; RCAN2; PMAIP1; TGFB1; RPS27L; IGF2BP1; MYC; FGF1; BDNF; RORA; SKP2; SPHK1; CDK2; ADM; KDM4C; CCL2; RPL23;
Internalization of ErbB1	20	2.05087	0.00172594	FOS; AGT; DUSP6; EGR1; RCAN2; PMAIP1; TGFB1; RPS27L; IGF2BP1; MYC; FGF1; BDNF; RORA; SKP2; SPHK1; CDK2; ADM; KDM4C; CCL2; RPL23;
				FOS; AGT; DUSP6; EGR1; RCAN2; PMAIP1; TGFB1; RPS27L; IGF2BP1; MYC; FGF1; BDNF; RORA; SKP2; SPHK1; CDK2; ADM; KDM4C; CCL2; RPL23;
