# Supplementary material for: Transcriptomic Changes Following Partial Depletion of CENP-E in Normal Human Fibroblasts
Source: Genes (Basel). 2021 Aug 26;12(9):1322. doi: 10.3390/genes12091322 (PMC8466516; doi:10.3390/genes12091322)
Supplement: Supplementary file 1 [file genes-12-01322-s001.zip › Supplementary Table S5 Xenobiotic 72h.xlsx]

## Sheet: Table S5
Table S5: Hallmark Xenobiotic Metabosism enriched genes in IMR90 siCENP-E 72 hours
Gene Symbol	Description	Running ES
TPST1	tyrosylprotein sulfotransferase 1	-0.28469762
FETUB	fetuin B	-0.27879187
ANGPTL3	angiopoietin-like 3	-0.28338304
GSTT2	glutathione S-transferase theta 2	-0.27871874
FMO3	flavin containing monooxygenase 3	-0.27501535
SLC35D1	solute carrier family 35 (UDP-glucuronic acid/UDP-N-acetylgalactosamine dual transporter), member D1	-0.26543152
ATOH8	atonal homolog 8 (Drosophila)	-0.2595945
ATP2A2	ATPase, Ca++ transporting, cardiac muscle, slow twitch 2	-0.25661135
TAT	tyrosine aminotransferase	-0.24567398
DCXR	dicarbonyl/L-xylulose reductase	-0.23373836
PPARD	peroxisome proliferative activated receptor, delta	-0.22828664
SPINT2	serine peptidase inhibitor, Kunitz type, 2	-0.21693777
ETFDH	electron-transferring-flavoprotein dehydrogenase	-0.20498618
CYP1A2	cytochrome P450, family 1, subfamily A, polypeptide 2	-0.1939475
ELOVL5	ELOVL family member 5, elongation of long chain fatty acids (FEN1/Elo2, SUR4/Elo3-like, yeast)	-0.18260254
MAOA	monoamine oxidase A	-0.17072268
CDO1	cysteine dioxygenase, type I	-0.15553074
FABP1	fatty acid binding protein 1, liver	-0.14092423
TYR	tyrosinase (oculocutaneous albinism IA)	-0.12781113
HSD11B1	hydroxysteroid (11-beta) dehydrogenase 1	-0.11894368
NDRG2	NDRG family member 2	-0.10172233
AKR1C2	aldo-keto reductase family 1, member C2	-0.08613799
ABCC2	ATP-binding cassette, sub-family C (CFTR/MRP), member 2	-0.06631233
KYNU	kynureninase (L-kynurenine hydrolase)	-0.044363573
SLC6A6	solute carrier family 6 (neurotransmitter transporter, taurine), member 6	-0.02124155
ITIH1	inter-alpha (globulin) inhibitor H1	0.002528688
