# Supplementary material for: Transcriptomic Changes Following Partial Depletion of CENP-E in Normal Human Fibroblasts
Source: Genes (Basel). 2021 Aug 26;12(9):1322. doi: 10.3390/genes12091322 (PMC8466516; doi:10.3390/genes12091322)
Supplement: Supplementary file 1 [file genes-12-01322-s001.zip › Supplementary Table S6 Xenobiotic 2w.xlsx]

## Sheet: Table S6
Table S6: Hallmark Xenobiotic Metabosism enriched genes in IMR90 siCENP-E 2 weeks
Gene Symbol	Description	Running ES
IL1R1	interleukin 1 receptor, type I	0.017020224
AKR1C2	aldo-keto reductase family 1, member C2	0.036807477
ADH1C	alcohol dehydrogenase 1C (class I), gamma polypeptide	0.057198074
ETS2	v-ets erythroblastosis virus E26 oncogene homolog 2 (avian)	0.05900679
SLC6A12	solute carrier family 6 (neurotransmitter transporter, betaine/GABA), member 12	0.06886059
FBLN1	fibulin 1	0.08247768
SLC1A5	solute carrier family 1 (neutral amino acid transporter), member 5	0.09743019
ADH5	alcohol dehydrogenase 5 (class III), chi polypeptide	0.11090664
JUP	junction plakoglobin	0.11738825
VTN	vitronectin	0.1295977
PLG	plasminogen	0.14108385
ABCC3	ATP-binding cassette, sub-family C (CFTR/MRP), member 3	0.1544809
CYP26A1	cytochrome P450, family 26, subfamily A, polypeptide 1	0.16747022
ASL	argininosuccinate lyase	0.17714244
MAN1A1	mannosidase, alpha, class 1A, member 1	0.18788005
ALDH2	aldehyde dehydrogenase 2 family (mitochondrial)	0.19964391
TYR	tyrosinase (oculocutaneous albinism IA)	0.1929706
PTGDS	prostaglandin D2 synthase 21kDa (brain)	0.19889455
ID2	inhibitor of DNA binding 2, dominant negative helix-loop-helix protein	0.20790076
CAT	catalase	0.21867222
SMOX	spermine oxidase	0.22719547
ENPEP	glutamyl aminopeptidase (aminopeptidase A)	0.23395829
GCH1	GTP cyclohydrolase 1 (dopa-responsive dystonia)	0.24411938
HMOX1	heme oxygenase (decycling) 1	0.25157285
CYP2C18	cytochrome P450, family 2, subfamily C, polypeptide 18	0.26153442
CYP4F2	cytochrome P450, family 4, subfamily F, polypeptide 2	0.26907033
ADH7	alcohol dehydrogenase 7 (class IV), mu or sigma polypeptide	0.27719748
FBP1	fructose-1,6-bisphosphatase 1	0.2809054
REG1A	regenerating islet-derived 1 alpha	0.28867295
TPST1	tyrosylprotein sulfotransferase 1	0.28699356
ATOH8	atonal homolog 8 (Drosophila)	0.29647478
VNN1	vanin 1	0.29819784
ARG1	arginase, liver	0.30725792
MAOA	monoamine oxidase A	0.31554386
