# Supplementary material for: Transcriptomic Changes Following Partial Depletion of CENP-E in Normal Human Fibroblasts
Source: Genes (Basel). 2021 Aug 26;12(9):1322. doi: 10.3390/genes12091322 (PMC8466516; doi:10.3390/genes12091322)
Supplement: Supplementary file 1 [file genes-12-01322-s001.zip › Supplementary Table S7 Fold Changes.xlsx]

## Sheet: Table S7
Table S7: Fold changes measured by RT-qPCR and Microarray for validation tested genes
		RT-qPCR FC	Microarray FC
DUSP6	IMR90 siGFP	1	1
	IMR90 siCENPE 72 hour	2.689	4.46
	IMR90 siCENPE 2 weeks	0.611	1.01
BTG2	IMR90 siGFP	1	1
	IMR90 siCENPE 72 hour	3.814	6.02
	IMR90 siCENPE 2 weeks	0.927	0.2
CYFIP2	IMR90 siGFP	1	1
	IMR90 siCENPE 72 hour	4.363	4.78
	IMR90 siCENPE 2 weeks	1.084	0.57
KLF4	IMR90 siGFP	1	1
	IMR90 siCENPE 72 hour	5.027	4.3
	IMR90 siCENPE 2 weeks	2.607	1.58
TFPI2	IMR90 siGFP	1	1
	IMR90 siCENPE 72 hour	3.89	0.3
	IMR90 siCENPE 2 weeks	6.687	9.1
